# Supplementary material for: Spinal Versus General Anesthesia for Lumbar Discectomy: Patient-Centered Analysis of Satisfaction with Anesthesia Service
Source: Medicina (Kaunas). 2026 Mar 12;62(3):524. doi: 10.3390/medicina62030524 (PMC13027776; doi:10.3390/medicina62030524)
Supplement: Supplementary file 1 [file medicina-62-00524-s001.zip]

Archive with 1 entries (1 files):
- medicina-4165306-supplementary.pdf
